# Supplementary material for: Phenotypic and genomic characterisation of performance of tropically adapted chickens raised in smallholder farm conditions in Ethiopia
Source: Front Genet. 2024 Apr 19;15:1383609. doi: 10.3389/fgene.2024.1383609 (PMC11066160; doi:10.3389/fgene.2024.1383609)
Supplement: Supplementary file 1 [file DataSheet1.xlsx]

## Sheet: Suppl Table S1
Supplementary Table S1. Chicken vaccination protocol during the indoor brooding phase.
Days of age	Disease1	Administration
0	MD, IBD, ND	Subcutaneous, Spray
7	ND	Ocular
14	IBD	Ocular
21	ND	Ocular
28	FP	Wing web
42	FT	Subcutaneous
1MD=Marek's Disease; IBD=Infectious Bursal Disease; ND=Newcastle Disease; FP=Fowl pox; FT=Fowl typhoid.

## Sheet: Suppl Table S2
Supplementary Table S2. Phenotypic correlations between the studied traits.
Trait 1	Trait 2	Estimate	Standard error
Growth rate1	Early growth rate1	0.848	0.0064
Growth rate	Late growth rate1	0.812	0.0083
Growth rate	Body weight at slaughter	0.921	0.0035
Growth rate	Breast muscle weight	0.84	0.0068
Growth rate	Breast muscle percentage2	0.237	0.0218
Growth rate	Survival rate3	0.0226	0.0271
Growth rate	NDV titre start4	0.0799	0.0234
Growth rate	NDV titre end4	-0.069	0.0233
Growth rate	NDV titre difference4	-0.0379	0.0417
Growth rate	IgA levels start4	-0.0455	0.0244
Growth rate	IgA levels end4	0.0523	0.0233
Growth rate	IgA level difference4	0.0389	0.0287
Early growth rate	Late growth rate	0.4473	0.0202
Early growth rate	Body weight at slaughter	0.794	0.0084
Early growth rate	Breast muscle weight	0.7288	0.0108
Early growth rate	Breast muscle percentage	0.2247	0.0221
Early growth rate	Survival rate	0.1501	0.018
Early growth rate	NDV titre start	0.1114	0.0229
Early growth rate	NDV titre end	-0.0505	0.0235
Early growth rate	NDV titre difference	-0.063	0.0402
Early growth rate	IgA levels start	-0.0355	0.0239
Early growth rate	IgA levels end	0.0417	0.0236
Early growth rate	IgA level difference	0.0522	0.0288
Late growth rate	Body weight at slaughter	0.726	0.0114
Late growth rate	Breast muscle weight	0.6548	0.014
Late growth rate	Breast muscle percentage	0.1591	0.0247
Late growth rate	Survival rate	0.0621	0.026
Late growth rate	NDV titre start	0.0517	0.0251
Late growth rate	NDV titre end	-0.0741	0.0255
Late growth rate	NDV titre difference	-0.0112	0.0434
Late growth rate	IgA levels start	-0.0267	0.0268
Late growth rate	IgA levels end	0.0468	0.0249
Late growth rate	IgA level difference	0.0199	0.0318
Body weight at slaughter	Breast muscle weight	0.9133	0.0038
Body weight at slaughter	Breast muscle percentage	0.2565	0.0215
Body weight at slaughter	Survival rate	NA	NA
Body weight at slaughter	NDV titre start	0.0571	0.0234
Body weight at slaughter	NDV titre end	-0.0473	0.0233
Body weight at slaughter	NDV titre difference	-0.0181	0.0408
Body weight at slaughter	IgA levels start	-0.0109	0.0244
Body weight at slaughter	IgA levels end	0.0527	0.0234
Body weight at slaughter	IgA level difference	0.0383	0.029
Breast muscle weight	Breast muscle percentage	0.6101	0.0145
Breast muscle weight	Survival rate	NA	NA
Breast muscle weight	NDV titre start	0.0415	0.0237
Breast muscle weight	NDV titre end	-0.0629	0.0234
Breast muscle weight	NDV titre difference	-0.0216	0.0402
Breast muscle weight	IgA levels start	-0.0023	0.0245
Breast muscle weight	IgA levels end	0.0536	0.0236
Breast muscle weight	IgA level difference	0.0374	0.0294
Breast muscle percentage	Survival rate	NA	NA
Breast muscle percentage	NDV titre start	-0.0293	0.0238
Breast muscle percentage	NDV titre end	-0.0713	0.0234
Breast muscle percentage	NDV titre difference	0.0148	0.0403
Breast muscle percentage	IgA levels start	0.0012	0.0245
Breast muscle percentage	IgA levels end	0.0278	0.0237
Breast muscle percentage	IgA level difference	0.0187	0.0293
Survival rate	NDV titre start	0.0635	0.0175
Survival rate	NDV titre end	NA	NA
Survival rate	NDV titre difference	NA	NA
Survival rate	IgA levels start	0.0185	0.0179
Survival rate	IgA levels end	NA	NA
Survival rate	IgA level difference	NA	NA
NDV titre start	NDV titre end	0.158	0.0234
NDV titre start	NDV titre difference	-0.0169	0.0422
NDV titre start	IgA levels start	-0.0269	0.0221
NDV titre start	IgA levels end	0.0059	0.0239
NDV titre start	IgA level difference	0.0287	0.0296
NDV titre end	NDV titre difference	0.6186	0.0126
NDV titre end	IgA levels start	0.054	0.0245
NDV titre end	IgA levels end	-0.0077	0.0241
NDV titre end	IgA level difference	-0.0223	0.0295
NDV titre difference	IgA levels start	0.015	0.0423
NDV titre difference	IgA levels end	-0.0378	0.0409
NDV titre difference	IgA level difference	-0.0632	0.0531
IgA levels start	IgA levels end	0.0037	0.0248
IgA levels start	IgA level difference	0.02	0.0306
IgA levels end	IgA level difference	0.7282	0.0038
1Growth rate during the entire outdoor monitoring period; early: weeks 1-4; late: weeks 5-8. 2Percentage of body weight at slaughter corresponding to breast muscle. 3Proportion of birds that survived during the monitoring period; analysed with a binomial logit function. 4Immune measurements on the first and last day of the monitoring period and difference between the two, respectively. NA means n…

## Sheet: Suppl Figure S1
Supplementary Figure S1. Impact of batch number on the studied phenotypic traits illustrated as the marginal means of the five batch levels from the statistical analysis; error bars represent standard errors; batch duration was 8 weeks except for batch 1 (4 weeks).

## Sheet: Suppl Figure S2
Supplementary Figure S2. Impact of sex of the chicken on the studied phenotypic traits illustrated as the marginal means of the two levels of sex from the statistical analysis; error bars represent standard errors.

## Sheet: Suppl_Figure_S3
Supplementary Figure S3. Eigenvalues (vertical axis) of the first 20 principal components (PC).

## Sheet: Suppl_Figure_S4
Supplementary Figure S4. The first two principal components are plotted showing population structure not attributed to batch.

## Sheet: Suppl_Figures_S5
Supplementary Figure S5. Manhattan plots demonstrating genome-wide (top red line) or suggestive (bottom blue line) significant Single Nucleotide Polymorphisms associated with growth and meat production traits.

## Sheet: Suppl_Figures_S6
Supplementary Figure S6. Manhattan plots demonstrating genome-wide (top red line) or suggestive (bottom blue line) significant Single Nucleotide Polymorphisms associated with immune and survival traits.
